# Supplementary material for: Crosstalk between β-Catenin and CCL2 Drives Migration of Monocytes towards Glioblastoma Cells
Source: Int J Mol Sci. 2022 Apr 20;23(9):4562. doi: 10.3390/ijms23094562 (PMC9101913; doi:10.3390/ijms23094562)
Supplement: Supplementary file 1 [file ijms-23-04562-s001.zip]

Archive with 1 entries (1 files):
- ijms-1658045-supplementary.pdf
